# Supplementary material for: Tendon Reattachment to Bone in an Ovine Tendon Defect Model of Retraction Using Allogenic and Xenogenic Demineralised Bone Matrix Incorporated with Mesenchymal Stem Cells
Source: PLoS One. 2016 Sep 8;11(9):e0161473. doi: 10.1371/journal.pone.0161473 (PMC5015825; doi:10.1371/journal.pone.0161473)
Supplement: S1 Fig — (XLSX) [file pone.0161473.s001.xlsx]

## Sheet: Sheet1
Type of graft & Zone of examination	Histology Score
1 (Scorer 1-Xenograft-Zone 1)	11
1	14
1	12
1	12
1	11
2 (Scorer 2-Xenograft-Zone 1)	14
2	15
2	13
2	8
2	-
3 (Scorer 1-Xenograft-Zone 2)	3
3	3
3	4
3	3
3	3
4 (Scorer 2-Xenograft-Zone 2)	4
4	3
4	4
4	2
4	-
5 (Scorer 1-Xenograft-Zone 3)	4
5	3
5	4
5	3
5	4
6 (Scorer 2-Xenograft-Zone 3)	4
6	4
6	4
6	2
6	-
7 (Scorer 1-Allograft-Zone 1)	15
7	16
7	14
7	15
7	14
8 (Scorer 2-Allograft-Zone 1)	12
8	14
8	11
8	14
8	-
9 (Scorer 1-Allograft-Zone 2)	4
9	4
9	4
9	4
9	4
10 (Scorer 2-Allograft-Zone 2)	3
10	5
10	4
10	5
10	4
11 (Scorer 1-Allograft-Zone 3)	4
11	4
11	4
11	4
11	4
12 (Scorer 2-Allograft-Zone 3)	4
12	5
12	4
12	4
12	4

## Sheet: Sheet2
Xenograft preoperative FWB	Xenograft 6 weeks FWB	Xenograft 9 weeks FWB	Xenograft 12 weeks FWB	Allograft preoperative FWB	Allograft 6 weeks FWB	Allograft 9 weeks FWB	Allograft 12 weeks FWB
94.312	40.165	49.834	45.81	101.916	33.532	49.04	81.561
98.281	39.101	43.674	46.957	97.225	63.694	78.521	87.794
101.108	48.481	54.411	74.103	97.007	51.247	59.054	80.594
100.661	32.263	33.591	41.703	97.162	55.177	68.131	81.011
100.353	29.703	37.783	47.528	101.463	75.148	92.956	79.639
